# Supplementary material for: Reduced use of phosphorus and water in sequential dark fermentation and anaerobic digestion of wheat straw and the application of ensiled steam-pretreated lucerne as a macronutrient provider in anaerobic digestion
Source: Biotechnol Biofuels. 2018 Oct 11;11:281. doi: 10.1186/s13068-018-1280-z (PMC6180601; doi:10.1186/s13068-018-1280-z)
Supplement: Supplementary file 1 — Additional file 1: Table S1. Concentration of nutrients in substrates (A to E), microbial biomass DF and AD (F and L), modelled nutrient demand DF and AD (G, N and O), nutrients added to DF (H and I) and to AD (P), DF effluents (J and K), AD effluents (modelled; O and T, and measured; Q, U, V and X) and general recommendations on excess concentrations for AD of wastewaters (Y). Concentrations in AD effluents lower than recommended minimum excess concentrations are red and those equal to or higher than recommended are green. Standard deviations for two separate samples are shown after ±. [file 13068_2018_1280_MOESM1_ESM.xlsx]

## Sheet: Table for P1
	Table S1. Concentration of nutrients in substrates (A to E), microbial biomass DF and AD (F and L), modelled nutrient demand DF and AD (G, N and O), nutrients added to DF (H and I) and to AD (P), DF effluents (J and K), AD effluents (modelled; O and T, and measured; Q, U, V and X) and general recommendations on excess concentrations for AD of wastewaters (Y).
		C	COD	Am.	Pho.	Ca	Fe	K	Mg	N	Na	P	S	Si	B	Co	Cr	Cu	Mn	Mo	Ni	Se	Zn	W
Row		mg/kg for dry samples and mg/L for wet samples													µg/kg for dry samples and µg/L for wet samples
A	WS, dry	435 000	n.d.	n.d.	n.d.	2 320	29.9	6 080	487	3 650	510	411	647	674	10 200	33.9	1 800	1 940	7 820	408	1 284	255	4 880	371
B	Lucerne, dry	400 000	n.d.	n.d.	n.d.	11 800	245	23 900	2 120	30 300	220	2 540	1 890	517	0.00	161	1 760	5 680	16 900	2 430	1 640	5 570	14 300	49.1
C	WSH concentrated, wet	41 700 ± 4 270	107 000 ± 141	n.d.	n.d.	45.2	0.605	923	15.3	209 ± 12	745	38.5	34.4	68.4	140	2.73	22.2	605	330	5.71	26.6	2.07	260	0.386
D	LH concentrated, wet	37 200 ± 8 700	112 000 ± 3 890	n.d.	n.d.	1 100	1.68	766	232	4 240 ± 611	37.7	246	246	15.1	3 860	3.00	20.0	20.0	1000	70.0	40.0	690.0	190	1.00
E	Solid WS after hydrolysis, dry	535 000	n.d.	n.d.	n.d.	1 690	405	487	49.9	11 300	3 072	123	830	826	5 720	96.6	3 940	225	0.00	685	1 550	17.6	8 900	1 500
F	DF cells (Caldi spp.), dry	n.d.	n.d.	n.d.	n.d.	73.0 ± 0.1	761 ± 102	5 030 ± 2 740	1 290 ± 140	n.d.	12 600 ± 9 460	10 300 ± 1 270	5 360 ± 330	61.2 ± 38.0	0.00	4 360 ± 660	0.4 ± 0.3	2 090 ± 830	0.00 ± 0.00	740 ± 50	620 ± 80	34 ± 17	123 700	3 450 ± 2 500
G	Predicted demand DF, 3 g cells per L, wet	n.d.	n.d.	n.d.	n.d.	219	2.28	15.1	3.86	n.d.	37.8	31	16.1	183	0.00	13.1	1.35	6.27	0.00	2.22	1.86	0.102	371	10.35
H	DF medium modified DSM-640, wet						0.421		47.8	235		437	18.3		0.110	47.1		0.750	6.66	12.3	5.93	4.50	33.6	20.06
I	DF medium EB-1, wet						0.843	889	49.3	235		87.5	36.5		0.110	22.3		7.50	6.66	12.3	2.97	2.89	335.8	9.39
J	Effluent from DF of WSH-1	17 400	34 500 ± 0	1 940	40.0.	27.8	0.913	295	16.2	380	2 230	96.0	41.0	37.0	1 270	9.08	7.38	13.4	170	4.79	6.81	22.2	365	2.94
K	Effluent from DF of CH-1, wet	12 900	34 100 ± 283	78.8	33.9	63.8	0.474	793	33.2	493	2 460	75.6	65.1	37.0	487	n.d		45.0	n.d	n.d	n.d	n.d	149	n.d
L	AD granules, dry	439 000 ± 82 500	n.d.	n.d.	n.d.	3 890 ± 105	38 400 ± 6 640	9 200 ± 1 290	958 ± 72	76 500	8 940 ± 2 280	12 082 ± 3 080	33 500 ± 10 100	767 ± 287	0.00	3 950 ± 2 100	12 000 ± 2 200	43 300 ± 6 330	3 070 ± 4 340	5 500 ± 1 540	14 900 ± 3 250	3 630 ± 4 710	550 000 ± 36 900	893 ± 399
M	CH-1, wet	13 260	33 800 ± 71	n.d.	n.d.	96.0	0.284	296	21.7	410	194	28.7	27.7	18.7	332	0.930	7.24	156	161	6.83	9.88	53.4	81.3	0.176
N	Predicted demand1 for AD of CH-1, wet	678	n.d.	n.d.	n.d.	6.01	59.4	14.2	1.56	118	13.8	18.7	51.8	1.19	0.00	6.11	18.5	66.8	4.74	8.50	23.0	5.61	849	1.38
O	Predicted effl.1 AD of CH-1, without supplements, wet	n.d.	n.d	n.d.	n.d.	90.0	-59.1	281	20.2	260	180	10.0	-24.1	17.5	332	-5.18	-11.3	89.9	157	-1.66	-13.1	47.8	-770	-1.20
P	Supplements to CH-1 and CH-DFE for AD, per L						1.00				1 120– 1 340					150		100		40	131	191	1 000	56.0
Q	AD effluent2 from CH-1 at OLR 2–7, wet	5 040 ± 30	n.d.	8.6 ± 6.2	3.6 ± 0.7	79.1 ± 0.8	1.39 ± 0.21	332 ± 10	22.1 ± 0.5	263 ± 23	570 ± 32	12.7 ± 0.2	13.2 ± 0.1	15.5 ± 0.3	318 ± 0	19.5 ± 2.6	4.12 ± 0.08	3.67 ± 0.21	2.67 ± 0.38	8.33 ± 0.2	100 ± 3	103 ± 1	13.0 ± ± 0.6	1.52 ± 0.67
R	CH-DFE, wet	16 700	36 100 ± 0	n.d.	n.d.	106	0.832	286	26.5	649	1 720	92.7	50.4	29.6	1 270	7.22	7.22	11.9	208	9.05	8.31	70.0	295	2.34
S	Predicted demand1 for AD of CH-DFE, wet	813	n.d.	n.d.	n.d.	7.20	71.1	17.0	1.87	142	16.6	22.4	62.1	1.42	0.00	7.31	22.2	80.2	5.67	10.2	27.6	6.73	1 017	1.65
T	Predicted AD effl.1 from CH-DFE, without supplements, wet	n.d.	n.d.	n.d.	n.d.	98.6	-70.3	269	28.4	475	1 700	70.4	-11.7	28.2	1 270	0.10	-14.5	-6.83	202	-1.13	-19.2	63.3	-722	-0.687
U	AD effluent2 from CH-DFE at OLR 2–7, wet	4 510 ± 310	n.d.	30.3 ± 7.9	18.9 ± 1.9	67.5 ± 0.2	1.12 ± 0.01	414 ± 19	25.3 ± 0.7	290 ± 26	1 140 ± 10	38.9 ± 7.4	19.5 ± 1.6	14.7 ± 0.7	284 ± 36	21.5 ± 2.3	26.1 ± 29.3	3.78 ± 0.60	0.00 ± 0.00	7.31 ± 0.30	79.7 ± 6.4	82.4 ± 4.0	15.3 ± 7.2	1.58 ± 0.01
V	AD effluent3 from CH-DFE at OLR 2–9, wet	3 360 ± 50	n.d.	14.3 ± 8.0	30.9 ± 1.0	35.2 ± 3.8	0.321 ± 0.066	656 ± 6	34.9 ± 0.2	288 ± 16	2 280 ± 47	64.5 ± 2.5	32.8 ± 0.0	24.4	231 ± 16	20.7 ± 3.4	3.92 ± 0.23	7.29 ± 0.39	5.38 ± 1.08	6.82 ± 1.05	61.9 ± 3.4	86.4 ± 4.3	63.6 ± 14.0	0.5 ± 0.1
X	AD effluent4 from CH-DFE at OLR 8.7, wet, d 216	3 910	n.d.	5.16	24.2	28.6	0.306	664	35.8	355	2 340	67.7	34.6	24.2	175	9.10	3.77	8.67	6.16	7.18	75.5	98.8	73.5	0.4
Y	Recommended excess concentration5, wet			50	10	100 – 200	10	200 – 400	75 – 250	50	100 – 200	10	5		20	20		20	20	50	20	80	20	20
	1Calculated according to Equation 1 and Equation 2, presented in section 2.9.
	2Average of two reactors (± standard deviation), effluent collected day 42 to day 158, and stored in freezer until centrifugation.
	3Average of two reactors (± standard deviation), effluent collected day 159 to day 215 for one reactor and day 170 to day 199 for the other. Samples stored in cold room until centrifugation.
	4Effluent from one reactor after three times the HRT with OLR 8.7, day 216. Centrifuged directly. 5From Rittman and McCarty 2001.
	AD – anaerobic digestion, Am. – ammonium-nitrogen, Caldi spp. – Caldicellulosiruptor species, CH-1 – combined hydrolysate-1 (25.7% WSH + 7.7%1 LH plus supplements), CH-DFE – Combined hydrolysate-DFE (77% effl.
	from DF of 33.3% WSH + 7.7%1 LH + supplements), DF – dark fermentation, effl. – effluent, HRT – hydraulic retention time, LH – lucerne hydrolysate, OLR – organic loading rate, n.d. – not detectermined,
	Pho. – phosphate-phosphorus, WS – wheat straw, WSH – wheat straw hydrolysate, WSH-1 – wheat straw hydrolysate 33% plus supplements
